# Supplementary material for: Carryover Contamination-Controlled Amplicon Sequencing Workflow for Accurate Qualitative and Quantitative Detection of Pathogens: a Case Study on SARS-CoV-2
Source: Microbiol Spectr. 2023 Apr 26;11(3):e00206-23. doi: 10.1128/spectrum.00206-23 (PMC10269707; doi:10.1128/spectrum.00206-23)
Supplement: Supplemental file 1 — Supplemental material. Download spectrum.00206-23-s0001.xlsx, XLSX file, 0.07 MB [file spectrum.00206-23-s0001.xlsx]

## Sheet: Table S1
Supplementary Table S1 Genomic location of MNP loci and primers for the detection of MNP loci
MNP locus ID	Genebank accession of reference genome	Forward primer	Reverse primer	Location of primer start	Location of primer end	Length	Locus for designing DNA spike-in
L1	MN908947	CGTTGACAGGACACGAGTAACTC	GACAAGGCTCTCCATCTTACCTTTC	151	280	130
L2	MN908947	TTTCAACGAGAAAACACACGTCCAA	TAAGATGTTGACGTGCCTCTGATAA	286	404	119
L3	MN908947	GCTTAGTAGAAGTTGAAAAAGGCGT	TACTGAATGCCTTCGAGTTCTGCTA	420	555	136
L4	MN908947	TTCAGTACGGTCGTAGTGGTGAG	ACCAGCTCCTTTATTACCGTTCTTA	549	661	113
L5	MN908947	CATAGTTACGGCGCCGATCT	TGCTATGTTTAGTGTTCCAGTTTTCT	665	764	100
L6	MN908947	CTATGTCGATAACAACTTCTGTGGC	CAATAAAGTCCAGTTGTTCGGACAA	817	932	116
L7	MN908947	TTGACACTAAGAGGGGTGTATACTG	AAAAGGTGTCTGCAATTCATAGCTC	930	1030	101
L8	MN908947	ACCTTTTGAAATTAAATTGGCAAAGA	CAAGCTTTTTCTTTTCAACCCTTGG	1024	1145	122
L9	MN908947	TGGCTTTATGGGTAGAATTCGATCT	CAAAATTCGCAAGTGGCTTTAACAA	1147	1296	150
L10	MN908947	ATTTTGTGGCACTGAGAATTTGACT	TTATGGTATTCGGCAAGACTATGCT	1291	1431	141
L11	MN908947	GTGTTCTCTTATGTTGGTTGCCATA	GAACCTTCTCCAACAACACCTGTAT	1493	1593	101	√
L12	MN908947	GCCTGGAATATTGGTGAACAGAAAT	GCACAGAATTTTGAGCAGTTTCAAG	1823	1943	121
L13	MN908947	GATGTTCACATCTGATTTGGCTACT	CAAGGACGGGTTTGAGTTTTTCATA	2017	2150	134
L14	MN908947	GTCCTTGATTGGCTTGAAGAGAAG	CAATTTCACAAGCACAGGTTGAGAT	2144	2243	100
L15	MN908947	TAAATTTTTGGCTTTGTGTGCTGAC	ACACACTTTCTGTACAATCCCTTTG	2314	2427	114
L16	MN908947	TTGTATTAACGGGCTTATGTTGCTC	ACTTCTATCACAGTGTCATCACCAA	2614	2763	150
L17	MN908947	TAGAAGTGCAAGGTTACAAGAGTGT	CAGGCGAACTCATTTACTTCTGTAC	2757	2883	127
L18	MN908947	TGGCAGATGCTGTCATAAAAACTTT	TGAAGCCAATTTAAACTCACCAGAC	2889	3019	131
L19	MN908947	TGGTACTGAAGATGATTACCAAGGT	TCATCATCTAACCAATCTTCTTCTTGC	3112	3213	102
L20	MN908947	AAGACGGCAGTGAGGACAATC	CTTCAATAGTCTGAACAACTGGTGT	3237	3338	102
L21	MN908947	TGAAGTGAATAGTTTTAGTGGTTATTTAAAA	AGGTAAACATTGGCTGCATTAACAA	3334	3459	126
L22	MN908947	AATAAGGCTACTAACAATGCCATGC	GACAACATGAAGACAGTGTTTAGCA	3491	3619	129	√
L23	MN908947	TTATCAGCTGGTATTTTTGGTGCTG	TCCAAAAAGCTTGAAACAAGTTTGT	3710	3840	131
L24	MN908947	TTTGGAAATGAAGAGTGAAAAGCAA	TGTTTTCTCTGTTCAACTGAAGGTT	3835	3945	111
L25	MN908947	TCAAAGCTTGTGTTGAAGAAGTTAC	CAGAATCTGGATGAAGATTGCCATT	3960	4067	108
L26	MN908947	ACTCTTGTTAGTGACATTGACATCAC	AGGTATAACCACAGCAGTTAAAACAC	4070	4171	102
L27	MN908947	TATACCTACTAAAAAGGCTGGTGGC	GCCTCCTCTACAGTGTAACCATTTA	4165	4290	126
L28	MN908947	GAGGCAAAGACAGTGCTTAAAAAGT	GGCATTAATTTGCGTGTTTCTTCTG	4286	4434	149
L29	MN908947	AGCGTCACTTATCAACACACTTAAC	GTGAAGAAACAGAAACTGTAGCTGG	4558	4703	146
L30	MN908947	TCTTCACCTGATGCTGTTACAG	TTATAGGAACCAGCAAGTGAGATGG	4697	4800	104
L31	MN908947	TTCTGGACAATCTACACAACTAGGT	AGTGTCTTAAGATTGTCAAAGGTGA	4813	4941	129
L32	MN908947	GGACAACAGTTTGGTCCAACTTATT	TAGTACTCAAAAGCCTCAACACGTA	5036	5169	134
L33	MN908947	TGGAAATACCCACAAGTTAATGGTT	CCCTTGCTCTGTAATAAGCATCTTG	5231	5375	145
L34	MN908947	AAGCTGCTAACTTTTGTGCACTTAT	ACGTTCAAGACTCTTTTGCAAGAAT	5382	5514	133	√
L35	MN908947	GGTGTGTAAAACTTGTGGACAACAG	TTTGTAGCTTGTTTACCACACGTAC	5515	5649	135
L36	MN908947	ACATTTACTTGTGCTAGTGAGTACAC	TTTGTAGAAAACATCCGTAATAGGAC	5723	5872	150
L37	MN908947	TTATTTCACAGAGCAACCAATTGAT	AGCTCTCTTGAAGCAGGTTTCTTAT	5980	6129	150
L38	MN908947	TTAAATGGTGATGTGGTGGCTATTG	CAGGTATTTGGTTTATACGTGGCTT	6152	6288	137
L39	MN908947	TACCTGGTGTATACGTTGTCTTTGG	TTTCCACTACTTCTTCAGAGACTGG	6283	6425	143
L40	MN908947	CCATACAGAAAGACGTTCTTGAGTG	CATAAGCAGCCATTAGATCTGTGTG	6432	6563	132
L41	MN908947	GCTTATGTAGACAATTCTAGTCTTACTAT	AGGGACACTATTAACAGCAGCTAAA	6557	6667	111
L42	MN908947	TGTCCCTTGGGATACTATAGCTAAT	TTAGTACAAACACGGTTTAAACACC	6661	6765	105
L43	MN908947	TGAAGTCACCTAATTTTTCTAAACTGA	TGTAACCAGTACAGTAAGAAGGCAT	6918	7064	147
L44	MN908947	GGTTACAGAGAAGGCTATTTGAACT	AGTTTCTAAAGAAGGATAGGTGTCT	7058	7183	126
L45	MN908947	GGGATTTAACTGCTTTTGGCTTAGT	TGCAAAATAGCTGAAAAACAATTGCA	7212	7330	119
L46	MN908947	CCCGATTTCAGCTATGGTTAGAATG	TGTACATTCGACTCTTGTTGCTCTA	7390	7537	148	√
L47	MN908947	TTGTGATACATTCTGTGCTGGTAGT	ATGGATGGAACCATTCTTCACTGTA	7627	7771	145
L48	MN908947	TGTTAACTTAGACAACCTGAGAGCT	ATAGGTTGACACATAAGCTGACTGT	7828	7971	144
L49	MN908947	ACTGTTACTAGATCAGGCATTAGTGT	TCCATTGGTACGTTAAAAGTTGATGA	7972	8085	114
L50	MN908947	AATCTGACATAGAAGTTACTGGCGA	ACTTTTTGCTACCTGCGCATTAATA	8244	8383	140
L51	MN908947	TTGTCTGAACAACTACGAAAACAAA	CCACCCTTAAGTGCTATCTTTGTTG	8426	8553	128
L52	MN908947	TACACTTGTGTTCCTTTTTGTTGCT	CCACCATCAATAGCCTTGTATCCTA	8593	8709	117
L53	MN908947	CACTCGTGACATAGCATCTACAGAT	AATCAATGGGCAAGCTTTGTCATTA	8713	8827	115
L54	MN908947	CATCTGTTACACACCATCAAAACTT	GCAACAGAACCTTCTAGTACATTGG	8947	9096	150
L55	MN908947	TCAGAAGCTGGTGTTTGTGTATCTA	CCAATAGGTTGAATTAGTGGTGTAA	9239	9381	143
L56	MN908947	ACCTGGTGTTTATTCTGTTATTTACTTGT	TCCAGAAAGGTACTAAAGGTGTGAA	9568	9683	116
L57	MN908947	CGCTGTGCACCTTTTTGTTAAATA	CTTCTCTGTAGCTAGTTGTATCCAT	9801	9950	150	√
L58	MN908947	AAGGCTCTCAATGACTTCAGTAACT	TGGGAATGCCATTTTTCTAAAACCA	9971	10081	111
L59	MN908947	CCATCTGGTAAAGTTGAGGGTTGTA	CACATGTCTTGGACAGTAAACTACG	10079	10180	102
L60	MN908947	CCTCTGAAGACATGCTTAACCCTAA	AGAATGTCCAATAACCCTGAGTTGA	10188	10297	110
L61	MN908947	CAGCCAATCCTAAGACACCTAAGTA	GAACCCTTAATAGTGAAATTGGGCC	10332	10470	139
L62	MN908947	TCCTTAATGGTTCATGTGGTAGTGT	AAAGTTACCTTCTAAGTCTGTGCCA	10473	10597	125
L63	MN908947	GTACGCTGCTGTTATAAATGGAGAC	GTTTGAGCAGAAAGAGGTCCTAGTA	10678	10824	147
L64	MN908947	CTGCAAAATGGTATGAATGGACGTA	TACCCTTGATTGTTCTTTTCACTGC	10868	11000	133
L65	MN908947	TCCAGAGTACTCAATGGTCTTTGTT	TTGACAAACATCATTGCAAAAGCAG	11049	11154	106
L66	MN908947	GTTTTTGTTACCTTCTCTTGCCACT	GCTGATGCATACATAACACAGTCTT	11179	11328	150
L67	MN908947	AGAACTGTGTATGATGATGGTGCTA	CAGAGATTATAAGAGCCCACATGGA	11357	11483	127
L68	MN908947	ATGTTTTTGGCCAGAGGTATTGTTT	AACAAAAGAGGCCAAAGTAACAAGT	11519	11660	142
L69	MN908947	TACTCAACCGCTACTTTAGACTGAC	CACCAACACCCAACAATTTAATGTT	11661	11810	150
L70	MN908947	CATCTAAATTGTGGGCTCAATGTGT	TGCATGGAAAGCAAAACAGAAAGTA	11916	12030	115
L71	MN908947	CCTTACAAGCTATAGCCTCAGAGTT	GCCACATTCAAAGACTTCTTCAACT	12084	12225	142	√
L72	MN908947	GACAAGAGGGCAAAAGTTACTAGTG	TGGCTGCTGTTGTAAGAGGTATTAT	12323	12470	148
L73	MN908947	ATCCAACAGGTTGTAGATGCAGATA	AAAGCTGTTACAATAAGAGGCCATG	12557	12657	101
L74	MN908947	TAATGAGCTTAGTCCTGTTGCACTA	AAGTACAAACCTACCTCCCTTTGTT	12688	12811	124
L75	MN908947	CGATTTACAGGATTTGAAATGGGCT	GTGTGTCTGTAACAAACCTACAAGG	12823	12923	101
L76	MN908947	CCTAAAGGTCCTAAAGTGAAGTATTTAT	GATAATACAGTTGAATTGGCAGGCA	12923	13068	146
L77	MN908947	TACTGGTCAGGCAATAACAGTTACA	GGATTTGGATGATCTATGTGGCAAC	13174	13281	108
L78	MN908947	TACCTACAACTTGTGCTAATGACCC	TTAAAAACGATTGTGCATCAGCTGA	13320	13466	147	√
L79	MN908947	CTAGTACTGATGTCGTATACAGGGC	GTCATCTTCGTCCTTTTCTTGGAAG	13517	13629	113
L80	MN908947	TGCTTTAAGGCATTTTGATGAAGGT	CGTATACGCGTAATATATCTGGGTT	13827	13966	140
L81	MN908947	AACAGTACAATTCTGTGATGCCATG	AATCTACAACAGGAACTCCACTACC	14004	14146	143
L82	MN908947	GTAGATTCTTATTATTCATTGTTAATGCCT	TTTAACCTCTCTTCCGTGAAGTCAT	14140	14282	143
L83	MN908947	AACTGTTTGGATGACAGATGCATTC	TCTGAAGTGGTATCCAGTTGAAACT	14338	14487	150
L84	MN908947	AAGGAATTACTTGTGTATGCTGCTG	AATTACCGGGTTTGACAGTTTGAAA	14545	14683	139
L85	MN908947	AAACACTTCTTCTTTGCTCAGGATG	CCACCATCGTAACAATCAAAGTACT	14752	14897	146
L86	MN908947	CAACCTAGACAAATCAGCTGGTTTT	GGATGACATTACGTTTTGTATATGCG	14928	15049	122
L87	MN908947	AGCTGGTGTCTCTATCTGTAGTACT	CAGTTTTTAACATGTTGTGCCAACC	15111	15253	143	√
L88	MN908947	TGGGTTGGGATTATCCTAAATGTGA	TATAGAAACGGTGTGACAAGCTACA	15284	15400	117
L89	MN908947	TGTGGCGGTTCACTATATGTTAAAC	CGGCAATTTTGTTACCATCAGTAGA	15445	15589	145	√
L90	MN908947	ACTTATGCATCTCAAGGTCTAGTGG	TGTTGAGAGCAAAATTCATGAGGTC	15745	15887	143
L91	MN908947	TGAACGGTTCGTGTCTTTAGCTATA	TGTCCTGTTAACTCATCATGTAGCT	16008	16133	126
L92	MN908947	TGCTTACTAATGATAACACTTCAAGGT	GTATGCAAGCACCACATCTTAATGA	16157	16297	141
L93	MN908947	TGTTAATCCGTATGTTTGCAATGCT	TTGTCCATTAGCACACAATGGAAAA	16368	16500	133
L94	MN908947	TGTGTTGGTAGCGATAATGTTACTG	GAGTCTTTCAGTACAGGTGTTAGCT	16525	16626	102
L95	MN908947	TCATGGGAAGTTGGTAAACCTAGAC	GGTAAACAACAGCATCACCATAGTC	16732	16870	139
L96	MN908947	GCCACAAGAGCACTATGTTAGAATT	GGTCCCTGGAGTGTAGAATACTTTT	16959	17084	126
L97	MN908947	TGCACTATGTGAGAAGGCATTAAAA	TCAGGCAATGCATTTACAGTACAAA	17181	17330	150
L98	MN908947	AGTTGTCTTTGATGAAATTTCAATGGC	TTCTAGTGTGCCCTTAGTTAGCAAT	17346	17490	145
L99	MN908947	TGAAAACTATAGGTCCAGACATGTT	TGAGCTGATTTGTCTTTATGTGCTT	17522	17645	124	√
L100	MN908947	CAAATAGGCGTGGTAAGAGAATTCC	TAGTCCCAAAATCTTTGAGGCTACA	17710	17820	111
L101	MN908947	ACTCAAACTGTTGATTCATCACAGG	AGTATGCCTACTTTTGCTCTGGTAA	17824	17954	131
L102	MN908947	GTGGCAACTTTACAAGCTGAAAATG	ATGCCAGGTATGTCAACACATAAAC	18025	18173	149
L103	MN908947	GCGAAGAAGCTATAAGACATGTACG	TAGGTACAGCAACTAGGTTAACACC	18266	18403	138
L104	MN908947	GCCTGGAGATCAATTTAAACACCTC	CCCATAAGACAAATACGACTCTGTC	18462	18598	137
L105	MN908947	GGGTTTTACAGGTAACCTACAAAGC	TATTCAATAGTCCAGTCAACACGCT	18780	18926	147
L106	MN908947	ACGACATTGGTAACCCTAAAGCTAT	TGAATTTGTCAGAATGTGTGGCATA	19028	19171	144
L107	MN908947	TCCTGCTAATTCCATTGTTTGTAGA	TTTTATCAAAAGCTGGTGTGTGGAA	19215	19339	125
L108	MN908947	CCATTTTTCTATTACTCTGACAGTCCA	CACCACCTAAATTGCAACGTGTTAT	19366	19483	118
L109	MN908947	TATAACATGATGATCTCAGCTGGCT	TGTTGTCCATCAAAGTGTCCCTTAT	19531	19676	146
L110	MN908947	ACCAGTACCAGAGGTGAAAATACTC	TGGTTTCTTGGCTATGTCAGTCATA	19812	19953	142
L111	MN908947	TTGATGGTAGAGTTGATGGTCAAGT	TCCATTAAGACTAGCTTGTTTGGGA	19988	20112	125
L112	MN908947	CCCAGGAGTCAAATGGAAATTGATT	TCCAATCAGTAGATGTAAACCACCT	20233	20379	147	√
L113	MN908947	TGGACTAGCTAAACGTTTTAAGGAA	GAACACACACACTTAGATGAACCTG	20376	20498	123
L114	MN908947	GGCCATGTAGAAACATTTTACCCAA	GCCTTTAGGTAATGTTGCACTATCA	20626	20775	150
L115	MN908947	AGGCATAATGATGAATGTCGCAAAA	CCAGCACCAAAATGTATAACTCTCA	20772	20876	105
L116	MN908947	CAGGTACAGCTGTTTTAAGACAGTG	GTATGTACAGTTGCACAATCACCAA	20897	21017	121
L117	MN908947	AGTGATATGTACGACCCTAAGACTA	TGTTATCTTTATAGCCACGGAACCT	21043	21174	132
L118	MN908947	AATGTGAATGCGTCATCATCTGAAG	AGGAAGACAACTGAATTGGATTTGT	21244	21382	139
L119	MN908947	AATTAAGGGGTACTGCTGTTATGTC	TGTTCGTTTAGTTGTTAACAAGAACA	21416	21562	147
L120	MN908947	CTTACAACCAGAACTCAATTACCCC	AGGTAAGAACAAGTCCTGAGTTGAA	21614	21733	120
L121	MN908947	GGACCAATGGTACTAAGAGGTTTGA	AGTAGTACCAAAAATCCAGCCTCTT	21777	21889	113
L122	MN908947	ATTGTTAATAACGCTACTAATGTTGTTATT	AAAAGTGCAATTATTCGCACTAGAA	21917	22066	150
L123	MN908947	CAGCCTTTTCTTATGGACCTTGAAG	TGAGGGAGATCACGCACTAAATTAA	22079	22215	137
L124	MN908947	TTTAGAACCATTGGTAGATTTGCCA	TGAAGAAGAATCACCAGGAGTCAAA	22228	22330	103
L125	MN908947	GCTGCAGCTTATTATGTGGGTTATC	TACACTTTGTTTCTGAGAGAGGGTC	22346	22466	121
L126	MN908947	TATTACAAACTTGTGCCCTTTTGGT	ACTTAAAAGTGGAAAATGATGCGGA	22555	22697	143
L127	MN908947	TCTCTGCTTTACTAATGTCTATGCAGA	ATAACGCAGCCTGTAAAATCATCTG	22729	22863	135
L128	MN908947	GCACAGGTGTTCTTACTGAGTCTAA	AAGAATCTCAAGTGTCTGTGGATCA	23205	23317	113
L129	MN908947	ATACTTCTAACCAGGTTGCTGTTCT	TGTAGAATAAACACGCCAAGTAGGA	23370	23476	107
L130	MN908947	AAACACGTGCAGGCTGTTTAATAG	TGATGGATTGACTAGCTACACTACG	23493	23639	147
L131	MN908947	CATTTGTGGTGATTCAACTGAATGC	TCTTGGGTGTTTTTGTCTTGTTCAA	23785	23901	117
L132	MN908947	CCAAGAAGTTTTTGCACAAGTCAAA	AAATGACCTCTTGCTTGGTTTTGAT	23896	24013	118
L133	MN908947	CTGGCTTCATCAAACAATATGGTGA	AGCAATCATTTCATCTGTGAGCAAA	24054	24175	122
L134	MN908947	CTCAATACACTTCTGCACTGTTAGC	AACATTCTGTGTAACTCCAATACCA	24174	24307	134
L135	MN908947	ACCAAAATGCACAAGCTTTAAACAC	CTATCAATTTGCACTTCAGCCTCAA	24420	24546	127
L136	MN908947	GTTTGCAGACATATGTGACTCAACA	TAGCCCTTTCCACAAAAATCAACTC	24570	24702	133
L137	MN908947	GGGCTATCATCTTATGTCCTTCCC	AGTGTGCTTTTCCATCATGACAAAT	24697	24827	131	√
L138	MN908947	ACACAAAGGAATTTTTATGAACCACA	ATCTAACTCCTCCTTGAATGAGTCT	24875	25021	147
L139	MN908947	GATAAATATTTTAAGAATCATACATCACCAGA	GAGGCGGTCAATTTCTTTTTGAATG	25019	25120	102
L140	MN908947	CCTCAATGAGGTTGCCAAGAATTTA	GCAATCAAGCCAGCTATAAAACCTA	25117	25239	123
L141	MN908947	TTATGCTTTGCTGTATGACCAGTTG	TGTAATTTGACTCCTTTGAGCACTG	25257	25374	118
L142	MN908947	ATTGTTGGCGTTGCACTTCTTG	GAGCAAAAGGTGTGAGTAAACTGT	25531	25680	150
L143	MN908947	AGCCCCTTTTCTCTATCTTTATGCT	CCAGCAAAGAAAATAGTTGGCATCA	25698	25839	142
L144	MN908947	AATTGTCATTACTTCAGGTGATGGC	ACAGCTGGTAATAGTCTGAAGTGAA	25890	26035	146
L145	MN908947	TCTAGAGTTCCTGATCTTCTGGTCT	TAATAGTACCGTTGGAATCTGCCAT	26446	26547	102
L146	MN908947	GCTCCTTGAACAATGGAACCTAGTA	CAAGCTAAAGTTACTGGCCATAACA	26567	26713	147
L147	MN908947	TAGCTTGTTTTGTGCTTGCTGC	TGAAAGAAGCAATGAAGTAGCTGAG	26707	26823	117
L148	MN908947	CATGTGGTCATTCAATCCAGAAACT	TCCGATTACGAGTTCACTTTCTAGA	26846	26945	100
L149	MN908947	AAGAAATCACTGTTGCTACATCACG	TTTATAGTTGCCAATCCTGTAGCGA	27019	27137	119
L150	MN908947	ACAACAGATGTTTCATCTCGTTGAC	ATGATGTAATCAAGATTCCAAATGGA	27195	27299	105
L151	MN908947	AGCTTTATCACTACCAAGAGTGTGT	CTAGAGGATGAAATGGTGAATTGCC	27440	27541	102
L152	MN908947	AGCTGATAACAAATTTGCACTGACT	AGTTCTTGAACTTCCTCTTGTCTGA	27540	27680	141	√
L153	MN908947	TCTTATTGTTGCGGCAATAGTGTTT	TAGCAGAAAGGCTAAAAAGCACAAA	27696	27809	114
L154	MN908947	ACGCCTAAACGAACATGAAATTTCT	AGAATAGAAGTGAATAGGACACGGG	27880	28022	143
L155	MN908947	AGGAGCTAGAAAATCAGCACCTTTA	CCCAATTTAGGTTCCTGGCAATTAA	28040	28180	141
L156	MN908947	TAGAGTATCATGACGTTCGTGTTGT	TGGTTACTGCCAGTTGAATCTGAG	28219	28356	138	√
L157	MN908947	TAACCAGAATGGAGAACGCAGTG	GTTAATTGGAACGCCTTGTCCTC	28351	28498	148
L158	MN908947	TTAACACCAATAGCAGTCCAGATGA	GGCCCAGTTCCTAGGTAGTAGAAAT	28494	28623	130
L159	MN908947	GACTTCCCTATGGTGCTAACAAAGA	CTTGAGGAAGTTGTAGCACGATTG	28632	28763	132	√
L160	MN908947	CTCTTCTCGTTCCTCATCACGTAG	CTCAAGCTGGTTCAATCTGTCAAG	28819	28966	148	√
L161	MN908947	TTGAGAGCAAAATGTCTGGTAAAGG	GTATGCTTTAGTGGCAGTACGTTTT	28962	29077	116
L162	MN908947	AAGGAACTGATTACAAACATTGGCC	ATCCAATTTGATGGCACCTGTGTAG	29154	29293	140	√
L163	MN908947	CATACAAAACATTCCCACCAACAGA	TGCAATTGTTTGGAGAAATCATCCA	29349	29496	148
L164	MN908947	AATTGCAACAATCCATGAGCAGTG	AATTCATTCTGCACAAGAGTAGACT	29490	29624	135
L165	NM_001289746.2	CAGTCAGCCGCATCTTCTTTTG	CAGCGGCGCGAACACATC	23	141	119
L166	NM_001289746.2	CGGGCGGAGGACGTGATG	AGCGATGTGGCTCGGCTG	177	308	132
L167	NM_001289746.2	AGACACCATGGGGAAGGTGAA	AACCATGTAGTTGAGGTCAATGAAG	310	448	139
L168	NM_001289746.2	TACATGTTCCAATATGATTCCACCC	GCATCGCCCCACTTGATTTTG	449	585	137
L169	NM_001289746.2	GGCGCTGAGTACGTCGTG	ATACTTCTCATGGTTCACACCCATG	587	736	150
L170	NM_001289746.2	GAAGTATGACAACAGCCTCAAG	AGTGATGGCATGGACTGTGG	730	862	133
L171	NM_001289746.2	CATCACTGCCACCCAGAAGAC	CCGTTCAGCTCAGGGATGAC	856	993	138
L172	NM_001289746.2	GGGAAGCTCACTGGCATGG	GCCCAGGATGCCCTTGAG	992	1141	150
L173	NM_001289746.2	CCTGGGCTACACTGAGCAC	CCAAATTCGTTGTCATACCAGGAAA	1135	1272	138
L174	NM_001289746.2	AATTTGGCTACAGCAACAGGGT	GACTGAGTGTGGCAGGGAC	1266	1407	142
L175	NM_001289746.2	CTCAGTCCCCCACCACAC	AGCACAGGGTACTTTATTGATGGTA	1401	1519	119

## Sheet: Table S2
Supplementary Table S2 Summary table of target value of the samples tested in this study
Library construction batch	Sample ID	ID	Template	Number of total reads	Number of SARS-CoV-2 reads	Target value (%)	Conditions for library construction
							Primer pool	PCR master mix	Laboratory	Filter tips	dUTP/UDG system
Batch 1	Sample 1	1	NFS-water	1476204	5373	0.363974	Original	Original	Standardized	-	dUTP- UDG-
	Sample 2	2	NFS-water	1894116	4036	0.213081	Original	Original	Standardized	-	dUTP- UDG-
	Sample 3	3	NFS-water	1347090	4244	0.315049	Original	Original	Standardized	-	dUTP- UDG-
	Sample 4	4	NFS-water	2312614	4431	0.191601	Original	Original	Standardized	-	dUTP- UDG-
	Sample 5	5	NFS-water	1464644	4480	0.305876	Original	Original	Standardized	-	dUTP- UDG-
Batch 2	Sample 6	6	NFS-water	7392	1330	17.9924	New-21	Original	Standardized	-	dUTP- UDG-
	Sample 7	7	NFS-water	20652	664	3.21518	New-21	Original	Standardized	-	dUTP- UDG-
	Sample 8	8	NFS-water	1266096	0	0	New-21	New	Standardized	-	dUTP- UDG-
	Sample 9	9	NFS-water	1208522	24	0.0019859	New-21	New	Standardized	-	dUTP- UDG-
	Sample 10	10	NFS-water	3678	471	12.8059	New-24	Original	Standardized	-	dUTP- UDG-
	Sample 11	11	NFS-water	4418	120	2.71616	New-24	Original	Standardized	-	dUTP- UDG-
	Sample 12	12	NFS-water	698348	70	0.0100237	New-24	New	Standardized	-	dUTP- UDG-
	Sample 13	13	NFS-water	1388726	467	0.0336279	New-24	New	Standardized	-	dUTP- UDG-
Batch 3	Sample 14	14	NFS-water	477554	3335	0.69835	Original	Original	Standardized	-	dUTP- UDG-
	Sample 15	15	NFS-water	706080	7905	1.11956	Original	Original	Standardized	-	dUTP- UDG-
	Sample 16	16	NFS-water	531952	2577	0.484442	Original	Original	Standardized	-	dUTP- UDG-
	Sample 17	17	NFS-water	447570	10410	2.32589	Original	Original	Standardized	-	dUTP- UDG-
	Sample 18	18	NFS-water	405174	8510	2.10033	Original	Original	Standardized	-	dUTP- UDG-
	Sample 19	19	NFS-water	420168	1702	0.405076	Original	Original	Standardized	+	dUTP- UDG-
	Sample 20	20	NFS-water	433408	2677	0.617663	Original	Original	Standardized	+	dUTP- UDG-
	Sample 21	21	NFS-water	604628	3261	0.53934	Original	Original	Standardized	+	dUTP- UDG-
	Sample 22	22	NFS-water	333282	1854	0.556286	Original	Original	Standardized	+	dUTP- UDG-
	Sample 23	23	NFS-water	742122	2485	0.334851	Original	Original	Standardized	+	dUTP- UDG-
	Sample 24	24	NFS-water	818726	7441	0.908851	Original	Original	General	-	dUTP- UDG-
	Sample 25	25	NFS-water	527322	10263	1.94625	Original	Original	General	-	dUTP- UDG-
	Sample 26	26	NFS-water	417320	6361	1.52425	Original	Original	General	-	dUTP- UDG-
	Sample 27	27	NFS-water	433528	11713	2.70179	Original	Original	General	-	dUTP- UDG-
	Sample 28	28	NFS-water	693798	7974	1.14933	Original	Original	General	-	dUTP- UDG-
	Sample 29	29	NFS-water	479932	5658	1.17892	Original	Original	General	+	dUTP- UDG-
	Sample 30	30	NFS-water	681606	4841	0.710234	Original	Original	General	+	dUTP- UDG-
	Sample 31	31	NFS-water	667532	8948	1.34046	Original	Original	General	+	dUTP- UDG-
	Sample 32	32	NFS-water	625416	9786	1.56472	Original	Original	General	+	dUTP- UDG-
	Sample 33	33	NFS-water	394968	3268	0.827409	Original	Original	General	+	dUTP- UDG-
Batch 4	Sample 34	34	NFS-water	944504	11266	1.1928	Original	Original	Standardized	+	dUTP- UDG-
	Sample 35	35	NFS-water	2522588	15201	0.602595	Original	Original	Standardized	+	dUTP- UDG-
	Sample 36	36	NFS-water	410128	5381	1.31203	Original	Original	Standardized	+	dUTP- UDG-
	Sample 37	37	R-control	650296	11917	1.83255	Original	Original	Standardized	+	dUTP- UDG-
	Sample 38	38	R-control	1966028	27138	1.38035	Original	Original	Standardized	+	dUTP- UDG-
	Sample 39	39	R-control	804794	23427	2.91093	Original	Original	Standardized	+	dUTP- UDG-
	Sample 40	40	DNA spike-ins	7042764	5390	0.0765325	Original	Original	Standardized	+	dUTP- UDG-
	Sample 41	41	DNA spike-ins	7186360	4041	0.0562315	Original	Original	Standardized	+	dUTP- UDG-
	Sample 42	42	DNA spike-ins	8375992	5435	0.0648878	Original	Original	Standardized	+	dUTP- UDG-
	Sample 43	43	1-copy	3731648	5704	0.152855	Original	Original	Standardized	+	dUTP- UDG-
	Sample 44	44	1-copy	6313618	29872	0.473136	Original	Original	Standardized	+	dUTP- UDG-
	Sample 45	45	1-copy	6141706	17987	0.292867	Original	Original	Standardized	+	dUTP- UDG-
	Sample 46	46	10-copy	4674058	128977	2.75942	Original	Original	Standardized	+	dUTP- UDG-
	Sample 47	47	10-copy	4207574	111360	2.64666	Original	Original	Standardized	+	dUTP- UDG-
	Sample 48	48	10-copy	3895878	117326	3.01154	Original	Original	Standardized	+	dUTP- UDG-
	Sample 49	49	100-copy	4881024	991695	20.3174	Original	Original	Standardized	+	dUTP- UDG-
	Sample 50	50	100-copy	4185208	797008	19.0435	Original	Original	Standardized	+	dUTP- UDG-
	Sample 51	51	100-copy	1513212	134015	8.85633	Original	Original	Standardized	+	dUTP- UDG-
Batch 5	Sample 52	52	NFS-water	1589044	33399	2.10183	Original	Original	Standardized	+	dUTP- UDG-
	Sample 53	53	NFS-water	2146254	46263	2.15552	Original	Original	Standardized	+	dUTP- UDG-
	Sample 54	54	NFS-water	1328082	15534	1.16966	Original	Original	Standardized	+	dUTP- UDG-
	Sample 55	55	R-control	1831708	59332	3.23916	Original	Original	Standardized	+	dUTP- UDG-
	Sample 56	56	R-control	1482210	56661	3.82274	Original	Original	Standardized	+	dUTP- UDG-
	Sample 57	57	R-control	2579448	101516	3.93557	Original	Original	Standardized	+	dUTP- UDG-
	Sample 58	58	DNA spike-ins	13351010	8706	0.0652085	Original	Original	Standardized	+	dUTP- UDG-
	Sample 59	59	DNA spike-ins	20824342	8697	0.0417636	Original	Original	Standardized	+	dUTP- UDG-
	Sample 60	60	DNA spike-ins	19213904	7367	0.038342	Original	Original	Standardized	+	dUTP- UDG-
	Sample 61	61	1-copy	20067656	45801	0.228233	Original	Original	Standardized	+	dUTP- UDG-
	Sample 62	62	1-copy	11158102	21981	0.196996	Original	Original	Standardized	+	dUTP- UDG-
	Sample 63	63	1-copy	14542224	71409	0.491046	Original	Original	Standardized	+	dUTP- UDG-
	Sample 64	64	10-copy	11362534	340557	2.99719	Original	Original	Standardized	+	dUTP- UDG-
	Sample 65	65	10-copy	12353868	370257	2.99709	Original	Original	Standardized	+	dUTP- UDG-
	Sample 66	66	10-copy	12312494	287544	2.33538	Original	Original	Standardized	+	dUTP- UDG-
	Sample 67	67	100-copy	11356998	2996436	26.384	Original	Original	Standardized	+	dUTP- UDG-
	Sample 68	68	100-copy	13224924	3031710	22.9242	Original	Original	Standardized	+	dUTP- UDG-
	Sample 69	69	100-copy	13343404	2737498	20.5157	Original	Original	Standardized	+	dUTP- UDG-
Batch 6	Sample 70	70	NFS-water	1458198	5502	0.377315	Original	Original	Standardized	+	dUTP- UDG-
	Sample 71	71	NFS-water	2126412	8063	0.379183	Original	Original	Standardized	+	dUTP- UDG-
	Sample 72	72	NFS-water	761584	7548	0.991092	Original	Original	Standardized	+	dUTP- UDG-
	Sample 73	73	R-control	905020	12549	1.3866	Original	Original	Standardized	+	dUTP- UDG-
	Sample 74	74	R-control	1821096	26757	1.46928	Original	Original	Standardized	+	dUTP- UDG-
	Sample 75	75	R-control	632012	11743	1.85803	Original	Original	Standardized	+	dUTP- UDG-
	Sample 76	76	DNA spike-ins	14598402	4857	0.0332708	Original	Original	Standardized	+	dUTP- UDG-
	Sample 77	77	DNA spike-ins	16318176	3907	0.0239426	Original	Original	Standardized	+	dUTP- UDG-
	Sample 78	78	DNA spike-ins	14844722	4157	0.0280032	Original	Original	Standardized	+	dUTP- UDG-
	Sample 79	79	1-copy	7279120	14883	0.204462	Original	Original	Standardized	+	dUTP- UDG-
	Sample 80	80	1-copy	6656820	17111	0.257045	Original	Original	Standardized	+	dUTP- UDG-
	Sample 81	81	1-copy	7242716	13601	0.187789	Original	Original	Standardized	+	dUTP- UDG-
	Sample 82	82	10-copy	6160426	76957	1.24922	Original	Original	Standardized	+	dUTP- UDG-
	Sample 83	83	10-copy	6439026	96942	1.50554	Original	Original	Standardized	+	dUTP- UDG-
	Sample 84	84	10-copy	6131676	112841	1.8403	Original	Original	Standardized	+	dUTP- UDG-
	Sample 85	85	100-copy	6289394	847936	13.482	Original	Original	Standardized	+	dUTP- UDG-
	Sample 86	86	100-copy	7066864	902487	12.7707	Original	Original	Standardized	+	dUTP- UDG-
	Sample 87	87	100-copy	6462484	779262	12.0582	Original	Original	Standardized	+	dUTP- UDG-
Sample 1 and 2: water NTCs placed in the PCR preparation room for one day and one week with the lid open, respectively; Sample 3 and 4: water NTCs placed in the PCR analysis room for one day and one week with the lid open, respectively. Sample 5: water NTCs placed in the outdoors away from the laboratory for one day with the lid open. Target value (%): the percentage of the number of SARS-CoV-2 r…

## Sheet: Table S3
Supplementary Table S3 Sequence of the 17 DNA spike-ins
>DNA spike-in-1
GTGTTCTCTTATGTTGGTTGCCATAACAAGTGTGCACGTGCCTATTGGGTTCCTAGGTTTAGCGCTAACATAGGTGAACCATACATACAGGTGTTGTTGGAGAAGGTTC
>DNA spike-in-2
AATAAGGCTACTAACAATGCCATGCAAGTTGAATCAGCTACTGATGATTACATTTAAAGTAATGGACCACGTTGTGGGTGGTAGTTTAAGCGGACACAATCTTGCTAAACACTGTCTTCATGTTGTC
>DNA spike-in-3
AAGCTGCTAACTTTTGTGCACTTATCTTAGCCTACGTAGGTTGTAATAAGACATGTTAGGAGTTAGGTGAGAGTTAAAACAATGTTGTTTCAACATGCCAATTTAGATTCTTGCAAAAGAGTCTTGAACGT
>DNA spike-in-4
CCCGATTTCAGCTATGGTTAGAATGTACATCTTCTATTATGTTGCATCATTTTTATGTGTATGGAAAAGTAACGGTTGTTGTAGGTAATTCATCAACTTGTATGATGTGTTACAAACGTAATAGAGCAACAAGAGTCGAATGTACA
>DNA spike-in-5
CGCTGTGCACCTTTTTGTTAAATAAAGAAATGTATAGTGATCTAAAGTTGCGTTCTTACGTGCTATTACCCAGATAAATATAATTTAGCTCTTTATAATAAGTACAAGTATTTTAGTGGAGCAATGGATACAACTAGCTACAGAGAAG
>DNA spike-in-6
CCTTACAAGCTATAGCCTCAGAGTTTAGTTCCCTTGCTTTTCCATCATATGCAAGAAGCGCTACTGCTCATGCTGTATGAGCAGGCTAATGGTGATTCTGAAGTTGTTCTTAAAAAGTTGAAGAAGTCTTTGAATGTGGC
>DNA spike-in-7
TACCTACAACTTGTGCTAATGACCCTGTGGGTTTTACAGTCACACTTAAAAACCGGTATTGTACCGTCTGTTATGGGGAAAGGTTGTAGTTGTGATCAACTCCGCGAACCCATGCTTCAGTCAGCTGATGCACAATCGTTTTTAA
>DNA spike-in-8
AGCTGGTGTCTCTATCTGTAGTACTATGACCAATAAAAAATGACAGTTTCATCATAGCCTATTGAAATCACGAGCTCACTAGAGCTGTAGTAATTGGAACAAGCAAATTCTATGGTGGTTGGCACAACATGTTAAAAACTG
>DNA spike-in-9
TGTGGCGGTTCACTATATGTTAAACCAGGTGGAACTGCCACCTCATCAGGAGACTAATAAACTGCTTATGTCATTTGTTTTTAATCAAGCTGTCACGGCCAATGTTAATGCACTTTTATCTACTGATGGTAACAAAATTGCCG
>DNA spike-in-10
TGAAAACTATAGGTCCAGACATGTTCCTCGGAACTCCTGCTTGTCGGCGTTGTCACTGTGAAATTGTTGAAGTTTAGTGCTTTGGATAATAAGCTTAAAGCACATAAAGACAAATCAGCTCA
>DNA spike-in-11
CCCAGGAGTCAAATGGAAATTGATTTCTTAGAATTATTCATAGCTATGGATGAAATTAGTGAACGGTATAACTTCGGGCTATGCACATATCGTTTATGGAGATTTTAGTCATAGTCAGTTAGGTGGTTTACATCTACTGATTGGA
>DNA spike-in-12
GGGCTATCATCTTATGTCCTTCCCTCAGTCAGCACTCTTCTCTCATGGTGTAGTATGTCTGCATGTGACTCAAAAGTGCACAAGACTTCACAACTGCTCCTGCCATTTGTCATGATGGAAAAGCACACT
>DNA spike-in-13
AGCTGATAACAAATTTGCACTGACTTGCTTTAGCATTGCTTCTCAATTTGCTTGTAAAAGTCCTGACGGCAAGTTACGTCTATCGTGCCAGATCAGTTTCACCTAAACTGTTCATCAGACAAGAGGAAGTTCAAGAACT
>DNA spike-in-14
TAGAGTATCATGACGTTCGTGTTGTTTTAGATTTCAAACTAATCTAAACGAACAATGGAAAATGTCTGATCAGCGACCAAAATCATGCACCCCGCATTACGTTTGGTGGACCCTCAGATTCAACTGGCAGTAACCA
>DNA spike-in-15
GACTTCCCTATGGTGCTAACAAAGACGGCATCATAGAGGGATGGGTTGCAACTACCAAAGCCTTGAATACGGGCACATCACATTCGCAATCCTGCTAACAATGCTGCAATCGTGCTACAACTTCCTCAAG
>DNA spike-in-16
CTCTTCTCGTTCCTCATCACGTAGTCGCAACAGTTCTCCAGCAAGAAATTCAAGGAACTGCAGCAGTAGGCGAATGTCCTGCTACTGGCAATGGCGGTGATGCTGCTCTTGCTTTGCTGCTGCTTGACAGATTGAACCAGCTTGAG
>DNA spike-in-17
AAGGAACTGATTACAAACATTGGCCGCAAATTGCAAGCGCTCAATTTGCCCCCCGGAATTCAGCGTTCTTTGGCATCGCGCATTGAAGTCACACCTTCGGGAACGTGGTTGACCTACACAGGTGCCATCAAATTGGAT
The forward and reverse primer regions are underlined

## Sheet: Table S4 
Supplementary Table S4 Primers for the detection of N and ORF1b genes of SARS-CoV-2 using qPCR
Primer ID	Primer sequence	Probe label
ORF1b-F	TGGGGYTTTACRGGTAACCT
ORF1b-R	AACRCGCTTAACAAAGCACTC
ORF1b-P	TAGTTGTGATGCWATCATGACTAG	5`-HEX, 3`BHQ1
N-F	TAATCAGACAAGGAACTGATTA
N-R	CGAAGGTGTGACTTCCATG
N-P	GCAAATTGTGCAATTTGCGG	5`-FAM, 3`BHQ1

## Sheet: Table S5
Supplementary Table S5 Detection of N and ORF1b genes of SARS-CoV-2 nucleic acid standards using qPCR
Copy number of SARS-CoV-2 standard	Target gene	Reporter	Quencher	Cт	Cт Mean	Cт SD
1	N	FAM	NFQ-MGB	Undetermined
1	N	FAM	NFQ-MGB	Undetermined
1	N	FAM	NFQ-MGB	Undetermined
1	ORF1b	VIC	NFQ-MGB	38.8971	38.9976	0.142245
1	ORF1b	VIC	NFQ-MGB	Undetermined	38.9976	0.142245
1	ORF1b	VIC	NFQ-MGB	39.0982	38.9976	0.142245
10	N	FAM	NFQ-MGB	36.994	37.2528	0.322786
10	N	FAM	NFQ-MGB	37.1498	37.2528	0.322786
10	N	FAM	NFQ-MGB	37.6145	37.2528	0.322786
10	ORF1b	VIC	NFQ-MGB	36.9373	36.9292	0.139182
10	ORF1b	VIC	NFQ-MGB	37.0642	36.9292	0.139182
10	ORF1b	VIC	NFQ-MGB	36.7861	36.9292	0.139182
100	N	FAM	NFQ-MGB	33.3649	33.4859	0.180444
100	N	FAM	NFQ-MGB	33.6933	33.4859	0.180444
100	N	FAM	NFQ-MGB	33.3996	33.4859	0.180444
100	ORF1b	VIC	NFQ-MGB	32.9097	32.828	0.136034
100	ORF1b	VIC	NFQ-MGB	32.9034	32.828	0.136034
100	ORF1b	VIC	NFQ-MGB	32.671	32.828	0.136034

## Sheet: Table S6
Supplementary Table S6 Summary table of NVM and SNR of the samples tested in this study
Library construction batch	Sample ID	Template	Number of total reads	Number of SARS-CoV-2 reads	Number of spike-in DNA reads	Target value (%)	Signal value	Noise value	Number of DNA spike-ins	Quality control results	NVM	SNR	Conclusion	Conditions for library construction						Sample type
														Primer pool	PCR master mix	Laboratory	Filter tips	DNA spike-ins	dUTP/UDG system
Batch 4	Sample 40	DNA spike-ins	7042764	5390	5743280	0.0765325	0.000938488	0.000938488	17	OK	75	1	/	Original	Original	Standardized	+	+	dUTP- UDG-
	Sample 41	DNA spike-ins	7186360	4041	5907323	0.0562315	0.000684066		17	OK	78	0.728902	/	Original	Original	Standardized	+	+	dUTP- UDG-
	Sample 42	DNA spike-ins	8375992	5435	6858088	0.0648878	0.000792495		17	OK	57	0.844438	/	Original	Original	Standardized	+	+	dUTP- UDG-
	Sample 43	1-copy	3731648	5704	3007114	0.152855	0.00189684		17	OK	90	2.02116	/	Original	Original	Standardized	+	+	dUTP- UDG-
	Sample 44	1-copy	6313618	29872	5094535	0.473136	0.00586354		17	OK	133	6.24786	/	Original	Original	Standardized	+	+	dUTP- UDG-
	Sample 45	1-copy	6141706	17987	4801053	0.292867	0.00374647		17	OK	137	3.99203	/	Original	Original	Standardized	+	+	dUTP- UDG-
	Sample 46	10-copy	4674058	128977	3469480	2.75942	0.0371747		17	OK	164	39.6113	/	Original	Original	Standardized	+	+	dUTP- UDG-
	Sample 47	10-copy	4207574	111360	3133773	2.64666	0.0355354		17	OK	164	37.8646	/	Original	Original	Standardized	+	+	dUTP- UDG-
	Sample 48	10-copy	3895878	117326	2984296	3.01154	0.0393145		17	OK	164	41.8913	/	Original	Original	Standardized	+	+	dUTP- UDG-
	Sample 49	100-copy	4881024	991695	2984647	20.3174	0.332265		17	OK	164	354.043	/	Original	Original	Standardized	+	+	dUTP- UDG-
	Sample 50	100-copy	4185208	797008	2400524	19.0435	0.332014		17	OK	164	353.776	/	Original	Original	Standardized	+	+	dUTP- UDG-
	Sample 51	100-copy	1513212	134015	973846	8.85633	0.137614		17	OK	164	146.634	/	Original	Original	Standardized	+	+	dUTP- UDG-
Batch 5	Sample 58	DNA spike-ins	13351010	8706	10594952	0.0652085	0.000821712	0.000947165	17	OK	81	0.867549	/	Original	Original	Standardized	+	+	dUTP- UDG-
	Sample 59	DNA spike-ins	20824342	8697	9182135	0.0417636	0.000947165		17	OK	92	1	/	Original	Original	Standardized	+	+	dUTP- UDG-
	Sample 60	DNA spike-ins	19213904	7367	8259482	0.038342	0.000891945		17	OK	85	0.941699	/	Original	Original	Standardized	+	+	dUTP- UDG-
	Sample 61	1-copy	20067656	45801	9938604	0.228233	0.00460839		17	OK	144	4.86546	/	Original	Original	Standardized	+	+	dUTP- UDG-
	Sample 62	1-copy	11158102	21981	9352706	0.196996	0.00235023		17	OK	126	2.48133	/	Original	Original	Standardized	+	+	dUTP- UDG-
	Sample 63	1-copy	14542224	71409	12071923	0.491046	0.0059153		17	OK	121	6.24526	/	Original	Original	Standardized	+	+	dUTP- UDG-
	Sample 64	10-copy	11362534	340557	8846871	2.99719	0.0384946		17	OK	164	40.6419	/	Original	Original	Standardized	+	+	dUTP- UDG-
	Sample 65	10-copy	12353868	370257	9833768	2.99709	0.0376516		17	OK	164	39.7519	/	Original	Original	Standardized	+	+	dUTP- UDG-
	Sample 66	10-copy	12312494	287544	10055462	2.33538	0.0285958		17	OK	164	30.1909	/	Original	Original	Standardized	+	+	dUTP- UDG-
	Sample 67	100-copy	11356998	2996436	6910574	26.384	0.433602		17	OK	164	457.789	/	Original	Original	Standardized	+	+	dUTP- UDG-
	Sample 68	100-copy	13224924	3031710	8361616	22.9242	0.362575		17	OK	164	382.8	/	Original	Original	Standardized	+	+	dUTP- UDG-
	Sample 69	100-copy	13343404	2737498	8766625	20.5157	0.312264		17	OK	164	329.682	/	Original	Original	Standardized	+	+	dUTP- UDG-
Batch 6	Sample 76	DNA spike-ins	14598402	4857	10894569	0.0332708	0.000445818	0.000445818	17	OK	28	1	/	Original	Original	Standardized	+	+	dUTP- UDG-
	Sample 77	DNA spike-ins	16318176	3907	11703794	0.0239426	0.000333823		17	OK	23	0.748788	/	Original	Original	Standardized	+	+	dUTP- UDG-
	Sample 78	DNA spike-ins	14844722	4157	11225784	0.0280032	0.000370308		17	OK	23	0.830626	/	Original	Original	Standardized	+	+	dUTP- UDG-
	Sample 79	1-copy	7279120	14883	5926265	0.204462	0.00251136		17	OK	138	5.63315	/	Original	Original	Standardized	+	+	dUTP- UDG-
	Sample 80	1-copy	6656820	17111	5355022	0.257045	0.00319532		17	OK	158	7.16731	/	Original	Original	Standardized	+	+	dUTP- UDG-
	Sample 81	1-copy	7242716	13601	6039897	0.187789	0.00225186		17	OK	134	5.05107	/	Original	Original	Standardized	+	+	dUTP- UDG-
	Sample 82	10-copy	6160426	76957	4846228	1.24922	0.0158798		17	OK	164	35.6194	/	Original	Original	Standardized	+	+	dUTP- UDG-
	Sample 83	10-copy	6439026	96942	5267977	1.50554	0.0184021		17	OK	164	41.2772	/	Original	Original	Standardized	+	+	dUTP- UDG-
	Sample 84	10-copy	6131676	112841	4986579	1.8403	0.0226289		17	OK	164	50.7582	/	Original	Original	Standardized	+	+	dUTP- UDG-
	Sample 85	100-copy	6289394	847936	4446096	13.482	0.190715		17	OK	164	427.786	/	Original	Original	Standardized	+	+	dUTP- UDG-
	Sample 86	100-copy	7066864	902487	5014354	12.7707	0.179981		17	OK	164	403.709	/	Original	Original	Standardized	+	+	dUTP- UDG-
	Sample 87	100-copy	6462484	779262	4571391	12.0582	0.170465		17	OK	164	382.364	/	Original	Original	Standardized	+	+	dUTP- UDG-
Batch 7	Sample 88	Simulated amplicon contaminants	3885320	2604940		67.0457								Original	Original	Standardized	+	+	dUTP- UDG-
	Sample 89	Simulated amplicon contaminants	11773830	6332329		53.7831								Original	Original	Standardized	+	+	dUTP- UDG-
	Sample 90	Simulated amplicon contaminants	10196240	2744603		26.9178								Original	Original	Standardized	+	+	dUTP+ UDG-
	Sample 91	Simulated amplicon contaminants	10671294	4345789		40.7241								Original	Original	Standardized	+	+	dUTP+ UDG-
	Sample 92	Simulated amplicon contaminants	18893578	29521		0.156249								Original	Original	Standardized	+	+	dUTP+ 0.5U UDG+
	Sample 93	Simulated amplicon contaminants	16704752	26862		0.160805								Original	Original	Standardized	+	+	dUTP+ 0.5U UDG+
	Sample 94	Simulated amplicon contaminants	18843762	14711		0.0780683								Original	Original	Standardized	+	+	dUTP+ 1U UDG+
	Sample 95	Simulated amplicon contaminants	16022240	8413		0.0525083								Original	Original	Standardized	+	+	dUTP+ 1U UDG+
Batch 8	Sample 96	DNA spike-ins	4438186	544	3481000	0.0122573	0.000156277	0.000156277	17	OK	4	1	/	Original	Original	Standardized	+	+	dUTP- UDG-
	Sample 97	DNA spike-ins	4859016	0	3695277	0	0		17	OK	0	0	/	Original	Original	Standardized	+	+	dUTP- UDG-
	Sample 98	1-copy	6783102	12806	5426067	0.188793	0.00236009		17	OK	54	15.102	/	Original	Original	Standardized	+	+	dUTP- UDG-
	Sample 99	1-copy	6090734	686	4066149	0.011263	0.00016871		17	OK	14	1.07956	/	Original	Original	Standardized	+	+	dUTP- UDG-
	Sample 100	10-copy	6600860	146873	5245774	2.22506	0.0279983		17	OK	165	179.159	/	Original	Original	Standardized	+	+	dUTP- UDG-
	Sample 101	10-copy	4265274	99044	3320510	2.3221	0.0298279		17	OK	165	190.866	/	Original	Original	Standardized	+	+	dUTP- UDG-
	Sample 102	100-copy	6578664	2675161	3018638	40.6642	0.886215		17	OK	165	5670.8	/	Original	Original	Standardized	+	+	dUTP- UDG-
	Sample 103	100-copy	5636926	1921528	2895677	34.0882	0.663585		17	OK	165	4246.21	/	Original	Original	Standardized	+	+	dUTP- UDG-
	Sample 104	DNA spike-ins	4853702	0	3447287	0	0	3.23238e-07	17	OK	0	0	Negative	Original	Original	Standardized	+	+	dUTP+ 1U UDG+
	Sample 105	DNA spike-ins	3617454	1	3093695	2.76438e-05	3.23238e-07		17	OK	0	1	Negative	Original	Original	Standardized	+	+	dUTP+ 1U UDG+
	Sample 106	1-copy	7041102	10226	5985693	0.145233	0.00170841		17	OK	48	5285.29	Positive	Original	Original	Standardized	+	+	dUTP+ 1U UDG+
	Sample 107	1-copy	5629684	8605	4797939	0.15285	0.00179348		17	OK	69	5548.48	Positive	Original	Original	Standardized	+	+	dUTP+ 1U UDG+
	Sample 108	10-copy	5180138	165211	4257048	3.18932	0.0388088		17	OK	165	120063	Positive	Original	Original	Standardized	+	+	dUTP+ 1U UDG+
	Sample 109	10-copy	4784808	220431	3785476	4.60689	0.0582307		17	OK	165	180148	Positive	Original	Original	Standardized	+	+	dUTP+ 1U UDG+
	Sample 110	100-copy	4613836	1458004	2645832	31.6007	0.551057		17	OK	165	1.7048e+06	Positive	Original	Original	Standardized	+	+	dUTP+ 1U UDG+
	Sample 111	100-copy	6156068	1514526	3887997	24.6022	0.389539		17	OK	165	1.20511e+06	Positive	Original	Original	Standardized	+	+	dUTP+ 1U UDG+
	Sample 112	Clinical sample 1	6082578	6451	276797	0.106057	0.0233059		17	OK	115	72101.3	Positive	Original	Original	Standardized	+	+	dUTP+ 1U UDG+	Throat swab
	Sample 113	Clinical sample 2	7097810	101765	458381	1.43375	0.22201		17	OK	164	686830	Positive	Original	Original	Standardized	+	+	dUTP+ 1U UDG+	Throat swab
	Sample 114	Clinical sample 3	6696554	6476	198865	0.0967065	0.0325648		17	OK	120	100746	Positive	Original	Original	Standardized	+	+	dUTP+ 1U UDG+	Throat swab
	Sample 115	Clinical sample 4	3283608	10140	177133	0.308807	0.0572451		17	OK	150	177099	Positive	Original	Original	Standardized	+	+	dUTP+ 1U UDG+	Throat swab
	Sample 116	Clinical sample 5	5425006	157963	370616	2.91176	0.426217		17	OK	164	1.31859e+06	Positive	Original	Original	Standardized	+	+	dUTP+ 1U UDG+	Throat swab
	Sample 117	Clinical sample 6	18577270	575906	5094789	3.10006	0.113038		17	OK	162	349706	Positive	Original	Original	Standardized	+	+	dUTP+ 1U UDG+	Throat swab
	Sample 118	Clinical sample 7	6834324	124230	403254	1.81774	0.308069		17	OK	164	953071	Positive	Original	Original	Standardized	+	+	dUTP+ 1U UDG+	Throat swab
	Sample 119	Clinical sample 8	6975932	232211	151074	3.32875	1.53707		17	OK	164	4.75522e+06	Positive	Original	Original	Standardized	+	+	dUTP+ 1U UDG+	Throat swab
	Sample 120	Clinical sample 9	10554272	10671	2203712	0.101106	0.00484228		17	OK	40	14980.6	Positive	Original	Original	Standardized	+	+	dUTP+ 1U UDG+	Throat swab
	Sample 121	Clinical sample 10	3025670	2561255	196862	84.6508	13.0104		17	OK	164	4.02502e+07	Positive	Original	Original	Standardized	+	+	dUTP+ 1U UDG+	Throat swab
	Sample 122	Clinical sample 11	2779522	665441	1233621	23.9408	0.539421		17	OK	164	1.6688e+06	Positive	Original	Original	Standardized	+	+	dUTP+ 1U UDG+	Throat swab
	Sample 123	Clinical sample 12	7956588	38938	2576390	0.489381	0.0151134		17	OK	132	46756.2	Positive	Original	Original	Standardized	+	+	dUTP+ 1U UDG+	Throat swab
	Sample 124	Clinical sample 13	3298960	2844703	134774	86.2303	21.1072		17	OK	164	6.52993e+07	Positive	Original	Original	Standardized	+	+	dUTP+ 1U UDG+	Throat swab
	Sample 125	Clinical sample 14	4694042	4165156	211537	88.7328	19.69		17	OK	164	6.09147e+07	Positive	Original	Original	Standardized	+	+	dUTP+ 1U UDG+	Throat swab
	Sample 126	Clinical sample 15	5675574	5424623	38887	95.5784	139.497		17	OK	164	4.31561e+08	Positive	Original	Original	Standardized	+	+	dUTP+ 1U UDG+	Throat swab
	Sample 127	Clinical sample 16	7749648	4686929	1386892	60.4793	3.37945		17	OK	164	1.0455e+07	Positive	Original	Original	Standardized	+	+	dUTP+ 1U UDG+	Throat swab
	Sample 128	Clinical sample 17	21148698	336060	13208883	1.58903	0.025442		17	OK	161	78709.7	Positive	Original	Original	Standardized	+	+	dUTP+ 1U UDG+	Throat swab
	Sample 129	Clinical sample 18	6267406	80225	4088818	1.28004	0.0196206		17	OK	90	60700.1	Positive	Original	Original	Standardized	+	+	dUTP+ 1U UDG+	Throat swab
	Sample 130	Clinical sample 19	4723880	4429516	61357	93.7686	72.1925		17	OK	164	2.23342e+08	Positive	Original	Original	Standardized	+	+	dUTP+ 1U UDG+	Throat swab
	Sample 131	Clinical sample 20	12662476	378878	5025086	2.99213	0.0753973		17	OK	164	233256	Positive	Original	Original	Standardized	+	+	dUTP+ 1U UDG+	Throat swab
	Sample 132	Clinical sample 21	18419618	331108	2218185	1.79758	0.14927		17	OK	164	461795	Positive	Original	Original	Standardized	+	+	dUTP+ 1U UDG+	Throat swab
	Sample 133	Clinical sample 22	4770970	60269	80519	1.26324	0.748507		17	OK	164	2.31565e+06	Positive	Original	Original	Standardized	+	+	dUTP+ 1U UDG+	Throat swab
	Sample 134	Clinical sample 23	3515526	57708	392898	1.64152	0.146878		17	OK	164	454395	Positive	Original	Original	Standardized	+	+	dUTP+ 1U UDG+	Throat swab
	Sample 135	Clinical sample 24	8024872	81427	2333850	1.01468	0.0348896		17	OK	133	107938	Positive	Original	Original	Standardized	+	+	dUTP+ 1U UDG+	Throat swab
	Sample 136	Clinical sample 25	6580166	2308	199592	0.0350751	0.0115636		17	OK	109	35774.2	Positive	Original	Original	Standardized	+	+	dUTP+ 1U UDG+	Throat swab
	Sample 137	Clinical sample 26	5086292	4918	948979	0.0966913	0.00518241		17	OK	103	16032.8	Positive	Original	Original	Standardized	+	+	dUTP+ 1U UDG+	Throat swab
	Sample 138	Clinical sample 27	9860396	20266	5603300	0.205529	0.0036168		17	OK	111	11189.3	Positive	Original	Original	Standardized	+	+	dUTP+ 1U UDG+	Throat swab
	Sample 139	Clinical sample 28	6508604	6519	784519	0.10016	0.00830955		17	OK	106	25707.2	Positive	Original	Original	Standardized	+	+	dUTP+ 1U UDG+	Throat swab
	Sample 140	Clinical sample 29	7024334	3948	350753	0.0562046	0.0112558		17	OK	122	34822	Positive	Original	Original	Standardized	+	+	dUTP+ 1U UDG+	Throat swab
	Sample 141	Clinical sample 30	10036632	31434	3923536	0.313193	0.00801165		17	OK	51	24785.6	Positive	Original	Original	Standardized	+	+	dUTP+ 1U UDG+	Throat swab
	Sample 142	Clinical sample 31	8943452	11832	3230943	0.132298	0.00366209		17	OK	37	11329.4	Positive	Original	Original	Standardized	+	+	dUTP+ 1U UDG+	Throat swab
	Sample 143	Clinical sample 32	13303096	18720	6405640	0.140719	0.00292242		17	OK	49	9041.09	Positive	Original	Original	Standardized	+	+	dUTP+ 1U UDG+	Throat swab
	Sample 144	Clinical sample 33	3491322	2137	327874	0.0612089	0.00651775		17	OK	61	20163.9	Positive	Original	Original	Standardized	+	+	dUTP+ 1U UDG+	Throat swab
	Sample 145	Clinical sample 34	12760454	9539	1022435	0.0747544	0.00932969		17	OK	43	28863.2	Positive	Original	Original	Standardized	+	+	dUTP+ 1U UDG+	Throat swab
	Sample 146	Clinical sample 35	8587312	6949	2190627	0.0809217	0.00317215		17	OK	22	9813.67	Undetermined	Original	Original	Standardized	+	+	dUTP+ 1U UDG+	Throat swab
	Sample 147	Clinical sample 36	11533784	13863	3434482	0.120195	0.00403642		17	OK	24	12487.4	Undetermined	Original	Original	Standardized	+	+	dUTP+ 1U UDG+	Throat swab
	Sample 148	Clinical sample 37	12292160	7754	6276224	0.0630809	0.00123546		17	OK	39	3822.12	Positive	Original	Original	Standardized	+	+	dUTP+ 1U UDG+	Throat swab
	Sample 149	Clinical sample 38	17461534	18796	6392558	0.107642	0.00294029		17	OK	46	9096.37	Positive	Original	Original	Standardized	+	+	dUTP+ 1U UDG+	Throat swab
	Sample 150	Clinical sample 39	7652222	3160	295404	0.0412952	0.0106972		17	OK	104	33093.9	Positive	Original	Original	Standardized	+	+	dUTP+ 1U UDG+	Plasma
	Sample 151	Clinical sample 40	6181864	2409	333198	0.0389688	0.00722994		17	OK	91	22367.2	Positive	Original	Original	Standardized	+	+	dUTP+ 1U UDG+	Plasma
	Sample 152	Clinical sample 41	4874470	2185	209587	0.0448254	0.0104253		17	OK	88	32252.6	Positive	Original	Original	Standardized	+	+	dUTP+ 1U UDG+	Plasma
	Sample 153	Clinical sample 42	14181520	10787	4542575	0.0760638	0.00237464		17	OK	83	7346.43	Positive	Original	Original	Standardized	+	+	dUTP+ 1U UDG+	Plasma
	Sample 154	Clinical sample 43	11552264	5429	1810642	0.0469951	0.00299838		17	OK	35	9276.09	Positive	Original	Original	Standardized	+	+	dUTP+ 1U UDG+	Plasma
	Sample 155	Clinical sample 44	8057654	1727	55629	0.021433	0.031045		17	OK	108	96043.6	Positive	Original	Original	Standardized	+	+	dUTP+ 1U UDG+	Plasma
	Sample 156	Clinical sample 45	8781096	2634	181942	0.0299963	0.0144771		17	OK	126	44787.9	Positive	Original	Original	Standardized	+	+	dUTP+ 1U UDG+	Plasma
	Sample 157	Clinical sample 46	7894648	2245	93640	0.028437	0.0239748		17	OK	104	74170.7	Positive	Original	Original	Standardized	+	+	dUTP+ 1U UDG+	Plasma
	Sample 158	Clinical sample 47	9289050	4571	30926	0.0492085	0.147804		17	OK	149	457262	Positive	Original	Original	Standardized	+	+	dUTP+ 1U UDG+	Plasma
	Sample 159	Clinical sample 48	12540808	35040	1225353	0.279408	0.0285958		17	OK	156	88466.8	Positive	Original	Original	Standardized	+	+	dUTP+ 1U UDG+	Plasma
	Sample 160	Clinical sample 49	8574936	3756	381045	0.0438021	0.0098571		17	OK	126	30494.9	Positive	Original	Original	Standardized	+	+	dUTP+ 1U UDG+	Plasma
	Sample 161	Clinical sample 50	6995272	2625	103388	0.0375253	0.0253898		17	OK	122	78548.3	Positive	Original	Original	Standardized	+	+	dUTP+ 1U UDG+	Plasma
	Sample 162	Clinical sample 51	7904990	2013	156326	0.0254649	0.0128769		17	OK	105	39837.3	Positive	Original	Original	Standardized	+	+	dUTP+ 1U UDG+	Plasma
	Sample 163	Clinical sample 52	8976122	2028	41148	0.0225933	0.0492855		17	OK	125	152474	Positive	Original	Original	Standardized	+	+	dUTP+ 1U UDG+	Plasma
	Sample 164	Clinical sample 53	7874016	4140	405611	0.052578	0.0102068		17	OK	136	31576.8	Positive	Original	Original	Standardized	+	+	dUTP+ 1U UDG+	Plasma
	Sample 165	Clinical sample 54	7487824	8522	277083	0.113811	0.0307561		17	OK	163	95150.1	Positive	Original	Original	Standardized	+	+	dUTP+ 1U UDG+	Plasma
	Sample 166	Clinical sample 55	8219748	4324	160354	0.052605	0.0269653		17	OK	153	83422.5	Positive	Original	Original	Standardized	+	+	dUTP+ 1U UDG+	Plasma
	Sample 167	Clinical sample 56	6856950	3958	542708	0.0577225	0.00729306		17	OK	116	22562.5	Positive	Original	Original	Standardized	+	+	dUTP+ 1U UDG+	Plasma
	Sample 168	Clinical sample 57	7617418	5124	654859	0.0672669	0.00782459		17	OK	121	24206.9	Positive	Original	Original	Standardized	+	+	dUTP+ 1U UDG+	Plasma
	Sample 169	Clinical sample 58	6814374	3559	138936	0.0522278	0.0256161		17	OK	130	79248.4	Positive	Original	Original	Standardized	+	+	dUTP+ 1U UDG+	Plasma
	Sample 170	Clinical sample 59	14453082	11625	2211546	0.0804327	0.0052565		17	OK	46	16262	Positive	Original	Original	Standardized	+	+	dUTP+ 1U UDG+	Plasma
	Sample 171	Clinical sample 60	4902690	2646	218592	0.0539704	0.0121047		17	OK	126	37448.4	Positive	Original	Original	Standardized	+	+	dUTP+ 1U UDG+	Whole blood
	Sample 172	Clinical sample 61	4557368	1200	221100	0.026331	0.00542741		17	OK	73	16790.7	Positive	Original	Original	Standardized	+	+	dUTP+ 1U UDG+	Whole blood
	Sample 173	Clinical sample 62	7207858	2011	181373	0.0279001	0.0110876		17	OK	93	34301.8	Positive	Original	Original	Standardized	+	+	dUTP+ 1U UDG+	Whole blood
NVM: number of valid SARS-CoV-2 MNP loci.Target value (%): the percentage of number of SARS-CoV-2 reads to the total qualified reads of the sample. Signal value: the percentage of number of SARS-CoV-2 reads to the DNA spike-ins reads. Noise value: the maximum signal value in the same batch of control samples. SNR: signal to noise value ratio. Originial primer pool: primer pool that containing all…
